# Supplementary material for: Balancing Damage via Non-Photochemical Quenching, Phenolic Compounds and Photorespiration in Ulva prolifera Induced by Low-Dose and Short-Term UV-B Radiation
Source: Int J Mol Sci. 2022 Feb 28;23(5):2693. doi: 10.3390/ijms23052693 (PMC8911146; doi:10.3390/ijms23052693)
Supplement: Supplementary file 1 [file ijms-23-02693-s001.zip]

Archive with 1 entries (1 files):
- ijms-1589452-supplementary.pdf
